# Supplementary material for: Predicted Excess Cardiovascular Age and a Reverse Socioeconomic Gradient in a Middle-Income Latin American Country: A Population-Based Analysis of 163,889 Peruvians
Source: J Cardiovasc Dev Dis. 2026 Jul 9;13(7):318. doi: 10.3390/jcdd13070318 (PMC13411265; doi:10.3390/jcdd13070318)
Supplement: Supplementary file 1 [file jcdd-13-00318-s001.zip]

Archive with 7 entries (7 files):
- Figure S1_Flow_Diagram.pdf
- Figure S2_Socioeconomic_Gradient.pdf
- Figure S3_Proportion_10years.pdf
- Figure S4_Geographic_Distribution_Sex.pdf
- Figure S5_Caterpillar_Plot.pdf
- Table S1_STROBE.pdf
- Table S2_Exploratory_Analyses.pdf
